# Supplementary material for: Measuring Digital PCR Quality: Performance Parameters and Their Optimization
Source: PLoS One. 2016 May 5;11(5):e0153317. doi: 10.1371/journal.pone.0153317 (PMC4858304; doi:10.1371/journal.pone.0153317)
Supplement: S1 Table — F indicates the forward primer, R the reverse, and P the probe. For the latter, the transgenes used FAM-TAMRA labelling, except for GTS 40-3-2 (FAM-MGB) and le1 (HEX-BHQ). ‘Target’ specifies the intended DNA target. ‘[conc]’ is the final concentration (in nM) of the primer/probe in the reaction mix. ‘Length’ denotes the length of the amplicon in basepairs. ‘Ref’ indicates from which publication the respective primers were taken. The soybean endogene le1 (lectin) encodes a prevalent seed protein. The maize endogene hmg (high mobility group) encodes a chromatin-associated protein. The oilseed rape endogene cruA (cruciferin) encodes a seed storage protein. The cotton endogne acp1 (acyl carrier protein) encodes a component associated with fatty acid biosynthesis. The event specific methods target a fragment covering the junction between the insert and the plant genome. (TEX) [file pone.0153317.s001.tex]

\resizebox{0.95\textwidth}{!}{%shrink table to fit the page									
\begin{tabular}{@{}lllccc@{}}								
\toprule
Name				&	Target				&	Sequence (5'-3')								&	 [conc]	&		Length 											&	Reference			\\ \hline
Lec F				&	\textit{le1}	&	CCA gCT TCg CCg CTT CCT TC			&	150	&	\multirow{3}{1cm}{	74	}	&	\multirow{3}{1cm}{\cite{Mazzara2013}}	\\
Lec R				&	\textit{le1}	&	gAA ggC AAg CCC ATC TgC AAg CC	&	150	&				&				\\
Lec P				&	\textit{le1}	&	CTT CAC CTT CTA TgC CCC TgA CAC	&	50	&				&				\\
MaiY F			&	\textit{hmg}	&	TTg gAC TAg AAA TCT CgT gCT gA	&	300	&	\multirow{3}{1cm}{	79	}	&	\multirow{3}{1cm}{\cite{Mazzara2005}}	\\
mhmg R		  &	\textit{hmg}	&	gCT ACA TAg ggA gCC TTg TCC T		&	300	&				&				\\
Mhmg P			&	\textit{hmg}	&	CAA TCC ACA CAA ACg CAC gCg TA	&	180	&				&				\\
MDB510 F		&	\textit{cruA}	&	ggC Cag ggT TTC CgT gAT					&	200	&	\multirow{3}{1cm}{	101	}	&	\multirow{3}{1cm}{\cite{Mazzara2007}}	\\
MDB511 R		&	\textit{cruA}	&	CCg TCg TTg Tag AAC CAT Tgg			&	200	&				&				\\
TM003	P			&	\textit{cruA}	&	AgT CCT TAT gTg CTC CAC TTT CTg gTg CA	&	200	&				&				\\
acp1 F			&	\textit{acp1}	&	ATT gTg Atg ggA CTT gAg gAA gA	&	150	&	\multirow{3}{1cm}{	76	}	&	\multirow{3}{1cm}{\cite{Mazzara2008}}	\\
acp1 R			&	\textit{acp1}	&	CTT gAA Cag TTg TgA Tgg ATT gTg	&	150	&				&				\\
acp1 P			&	\textit{acp1}	&	ATT gTC CTC TTC CAC CgT gAT TCC gAA	&	50	&				&				\\
Mail-F1			&	MON810		&	TCg AAg gAC gAA ggA CTC TAA CgT			&	300	&	\multirow{3}{1cm}{	92	}	&	\multirow{3}{1cm}{\cite{Mazzara2009}}	\\
Mail-R1			&	MON810		&	gCC ACC TTC CTT TTC CAC TAT CTT			&	300	&				&				\\
Mail-S2 P 	&	MON810		&	AAC ATC CTT TgC CAT TgC CCA gC			&	180	&				&				\\
MaiY-F1			&	TC1507		&	TAg TCT TCg gCC AgA ATg g						&	300	&	\multirow{3}{1cm}{	58	}	&	\multirow{3}{1cm}{\cite{Mazzara2005}}	\\
MaiY-R3			&	TC1507		&	CTT TgC CAA gAT CAA gCg							&	300	&				&				\\
MaiY-S1	P		&	TC1507		&	TAA CTC AAg gCC CTC ACT CCg					&	150	&				&				\\
Mon 88017-F	&	MON88017	&	gAg CAg gAC CTg CAg AAg CT					&	150	&	\multirow{3}{1cm}{	95	}	&	\multirow{3}{1cm}{\cite{Delobel2008}}	\\
Mon 88017-R	&	MON88017	&	TCC ggA gTT gAC CAT CCA							&	150	&				&				\\
Mon 88017-P	&	MON88017	&	TCC CgC CTT Cag TTT AAA Cag AgT Cgg gTT	&	50	&				&				\\
40-3-2 AF		&	GTS 40-3-2	&	TTC ATT CAA AAT AAg ATC ATA CAT ACA ggT T	&	150	&	\multirow{3}{1cm}{	84	}	&	\multirow{3}{1cm}{\cite{Mazzara2007b}}	\\
40-3-2 AR		&	GTS 40-3-2	&	ggC ATT TgT Agg AgC CAC CTT				&	150	&				&				\\
40-3-2 AP		&	GTS 40-3-2	&	CCT TTT CCA TTT ggg							&	50	&				&				\\
Mon 89788-F	&	MON89788	&	TCC CgC TCT AgC gCT TCA AT					&	150	&	\multirow{3}{1cm}{	139	}	&	\multirow{3}{1cm}{\cite{Delobel2013}}	\\
Mon 89788-R	&	MON89788	&	TCg AgC Agg ACC TgC AgA A						&	150	&				&				\\
Mon 89788-P	&	MON89788	&	CTg AAg gCg ggA AAC gAC AAT CTg			&	50	&				&				\\
Mon 87701 F	&	MON87701	&	CgT TTC CCg CCT TCA gTT TAA A				&	600	&	\multirow{3}{1cm}{	89	}	&	\multirow{3}{1cm}{\cite{Charels2011}}	\\
Mon 87701 R	&	MON87701	&	Tgg TgA TAT gAA gAT ACA TgC TTA gCA T	&	600	&				&				\\
Mon 87701	P	&	MON87701	&	TCA gTg TTT gAC ACA CAC ACT AAg CgT gCC	&	250	&				&				\\
Mon 1445 F	&	MON1445		&	ggA gTA AgA CgA TTC AgA TCA AAC AC	&	150	&	\multirow{3}{1cm}{	87	}	&	\multirow{3}{1cm}{\cite{Mazzara2008}}	\\
Mon 1445 R	&	MON1445		&	ATC gAC CTg CAg CCC AAg CT					&	150	&				&				\\
Mon 1445 P	&	MON1445		&	ATC AgA TTg TCg TTT CCC gCC TTC AgT TT	&	50	&				&				\\
GT73-Tm F		&	GT73			&	ggg ATg ATg TTA ATT ggC TCT g				&	150	&	\multirow{3}{1cm}{	108	}	&	\multirow{3}{1cm}{\cite{Mazzara2007}}	\\
GT73-Tm R		&	GT73			&	ggC TgC TTg CAC CgT gAA g						&	150	&				&				\\
GT73-Tm P		&	GT73			&	CAC gCC gTg gAA ACA gAA gAC ATg ACC	&	50	&				&				\\ \bottomrule
\end{tabular}
}%end of resizebox
