# Supplementary material for: Measuring Digital PCR Quality: Performance Parameters and Their Optimization
Source: PLoS One. 2016 May 5;11(5):e0153317. doi: 10.1371/journal.pone.0153317 (PMC4858304; doi:10.1371/journal.pone.0153317)
Supplement: S2 Table — Four primer concentrations were tested (150, 300, 450, and 600 nM) in duplicate. Probe concentrations are mentioned per target, as are resolution, rain to total droplet ratio, and the number of droplet populations as determined by the algorithm. Probe concentrations are such that the primer to probe ratio is the same as for the validated conditions (see S1 Table). (TEX) [file pone.0153317.s002.tex]

\resizebox{0.95\textwidth}{!}{%shrink table to fit the page															
\begin{tabular}{@{}laarraarrr@{}}								
\toprule																					
Primer				&	150	&	150	&	300	&	300	&	450	&	450	&	600	&	600	&		Target		\\ \hline
Probe				&	50	&	50	&	100	&	100	&	150	&	150	&	200	&	200	&	\multirow{4}{2cm}{Lec	}	\\
Resolution	&	2,93	&	2,97	&	4,04	&	4,00	&	4,40	&	4,42	&	4,31	&	4,31	&				\\
Populations	&	0,0056	&	0,0040	&	0,0049	&	0,0073	&	0,0146	&	0,0136	&	0,0075	&	0,0133	&				\\
Rain	&	2	&	2	&	2	&	2	&	2	&	2	&	2	&	2	&				\\ \hline
Probe	&	150	&	150	&	300	&	300	&	450	&	450	&	600	&	600	&	\multirow{4}{2cm}{CruA}	\\
Resolution	&	2,78	&	2,73	&	3,08	&	3,14	&	3,12	&	3,10	&	3,15	&	3,09	&				\\
Populations	&	0,1366	&	0,1338	&	0,1179	&	0,1169	&	0,1240	&	0,1306	&	0,1089	&	0,1037	&				\\
Rain	&	3	&	3	&	3	&	3	&	3	&	3	&	3	&	3	&				\\ \hline
Probe	&	90	&	90	&	180	&	180	&	270	&	270	&	360	&	360	&	\multirow{4}{2cm}{Hmg}	\\
Resolution	&	2,91	&	2,83	&	3,59	&	3,89	&	3,34	&	3,23	&	3,62	&	2,63	&				\\
Populations	&	0,0087	&	0,0091	&	0,0111	&	0,0112	&	0,0101	&	0,0095	&	0,0096	&	0,0091	&				\\
Rain	&	2	&	2	&	2	&	2	&	2	&	2	&	2	&	2	&				\\ \hline
Probe	&	50	&	50	&	100	&	100	&	150	&	150	&	200	&	200	&	\multirow{4}{2cm}{Acp1}	\\
Resolution	&	1,63	&	1,59	&	2,44	&	2,46	&	2,92	&	2,90	&	3,00	&	3,23	&				\\
Populations	&	0,0148	&	0,0134	&	0,0163	&	0,0425	&	0,0600	&	0,0666	&	0,0864	&	0,0955	&				\\
Rain	&	3	&	3	&	3	&	3	&	3	&	3	&	3	&	3	&				\\ \hline
Probe	&	90	&	90	&	180	&	180	&	270	&	270	&	360	&	360	&	\multirow{4}{2cm}{MON810}	\\
Resolution	&	2,18	&	2,00	&	2,62	&	2,29	&	2,97	&	3,32	&	2,99	&	2,84	&				\\
Populations	&	0,0036	&	0,0026	&	0,0049	&	0,0045	&	0,0064	&	0,0067	&	0,0062	&	0,0067	&				\\
Rain	&	2	&	2	&	2	&	2	&	2	&	2	&	2	&	2	&				\\ \hline
Probe	&	75	&	75	&	150	&	150	&	225	&	225	&	300	&	300	&	\multirow{4}{2cm}{TC1507}	\\
Resolution	&	2,07	&	1,98	&	3,03	&	2,99	&	3,27	&	3,05	&	3,10	&	2,66	&				\\
Populations	&	0,0250	&	0,0277	&	0,0258	&	0,0239	&	0,0247	&	0,0200	&	0,0241	&	0,0177	&				\\
Rain	&	2	&	2	&	2	&	2	&	2	&	2	&	2	&	2	&				\\ \hline
Probe	&	50	&	50	&	100	&	100	&	150	&	150	&	200	&	200	&	\multirow{4}{2cm}{MON88017}	\\
Resolution	&	2,71	&	2,83	&	5,05	&	5,06	&	5,47	&	1,44	&	4,54	&	5,66	&				\\
Populations	&	0,0247	&	0,0275	&	0,0382	&	0,0357	&	0,0371	&	0,0098	&	0,0363	&	0,0429	&				\\
Rain	&	2	&	2	&	2	&	2	&	2	&	2	&	3	&	2	&				\\ \hline
Probe	&	50	&	50	&	100	&	100	&	150	&	150	&	200	&	200	&	\multirow{4}{2cm}{MON1445}	\\
Resolution	&	2,29	&	1,24	&	3,27	&	3,43	&	3,75	&	3,94	&	4,49	&	4,21	&				\\
Populations	&	0,0001	&	0,0003	&	0,0014	&	0,0013	&	0,0011	&	0,0006	&	0,0014	&	0,0011	&				\\
Rain	&	2	&	2	&	2	&	2	&	2	&	2	&	2	&	2	&				\\ \hline
Probe	&	50	&	50	&	100	&	100	&	150	&	150	&	200	&	200	&	\multirow{4}{2cm}{RRS}	\\
Resolution	&	1,62	&	1,63	&	2,97	&	3,04	&	3,23	&	3,24	&	2,69	&	3,65	&				\\
Populations	&	0,0058	&	0,0061	&	0,0141	&	0,0142	&	0,0094	&	0,0131	&	0,0121	&	0,0086	&				\\
percent rain	&	2	&	2	&	2	&	2	&	2	&	2	&	2	&	2	&				\\ \hline
Probe	&	63	&	63	&	125	&	125	&	188	&	188	&	250	&	250	&	\multirow{4}{2cm}{MON88701}	\\
Resolution	&	3,89	&	3,94	&	5,56	&	5,88	&	6,92	&	6,39	&	6,73	&	6,66	&				\\
Populations	&	0,0096	&	0,0079	&	0,0093	&	0,0096	&	0,0125	&	0,0088	&	0,0104	&	0,0121	&				\\
Rain	&	2	&	2	&	2	&	2	&	2	&	2	&	2	&	2	&				\\ \hline
Probe	&	50	&	50	&	100	&	100	&	150	&	150	&	200	&	200	&	\multirow{4}{2cm}{MON89788}	\\
Resolution	&	2,77	&	2,44	&	3,35	&	3,42	&	3,21	&	3,66	&	3,32	&	3,38	&				\\
Populations	&	0,0054	&	0,0104	&	0,0091	&	0,0118	&	0,0059	&	0,0043	&	0,0030	&	0,0039	&				\\
Rain	&	2	&	2	&	2	&	2	&	2	&	2	&	2	&	2	&				\\ \hline
Probe	&	50	&	50	&	100	&	100	&	150	&	150	&	200	&	200	&	\multirow{4}{2cm}{GT73}	\\
Resolution	&	1,83	&	1,68	&	3,03	&	2,71	&	4,12	&	3,91	&	4,03	&	4,20	&				\\
Populations	&	0,0021	&	0,0017	&	0,0038	&	0,0059	&	0,0046	&	0,0055	&	0,0030	&	0,0036	&				\\
Rain	&	2	&	2	&	2	&	2	&	2	&	2	&	2	&	2	&				\\ \bottomrule
\end{tabular}	
}%end of resizebox	
