# Supplementary material for: Measuring Digital PCR Quality: Performance Parameters and Their Optimization
Source: PLoS One. 2016 May 5;11(5):e0153317. doi: 10.1371/journal.pone.0153317 (PMC4858304; doi:10.1371/journal.pone.0153317)
Supplement: S3 Table — Eight technical repeats of each method were run at different temperatures each (62, 61.6, 60.9, 59.8, 58.4, 57.3, 56.5, and 56°C). Reaction parameters shown are: digital resolution, rain to total droplet ratio, and the number of droplet populations as determined by the algorithm. Primer concentration was 450 nM for all reactions, probe concentrations are such that the primer to probe ratio is the same as for the validated conditions (see S1 Table). (TEX) [file pone.0153317.s003.tex]

\resizebox{0.95\textwidth}{!}{%shrink table to fit the page															
\begin{tabular}{@{}lararararr@{}}								
\toprule																					
Temperature	&	62	&	61,6	&	60,9	&	59,8	&	58,4	&	57,3	&	56,5	&	56	&		Target		\\ \hline
Resolution	&	2,73	&	2,67	&	2,02	&	3,80	&	4,29	&	4,52	&	4,03	&	2,15	&	\multirow{3}{2cm}{Lec}	\\
Rain	&	0,0045	&	0,0048	&	0,0025	&	0,0041	&	0,0050	&	0,0030	&	0,0039	&	0,0017	&				\\
Populations	&	2	&	2	&	2	&	2	&	2	&	2	&	2	&	2	&				\\ \hline
Resolution	&	3,09	&	3,07	&	3,07	&	3,00	&	2,95	&	2,82	&	2,89	&	2,66	&	\multirow{3}{2cm}{CruA}	\\
Rain	&	0,2906	&	0,2829	&	0,2880	&	0,2760	&	0,2757	&	0,2774	&	0,2776	&	0,2931	&				\\
Populations	&	3	&	3	&	3	&	3	&	3	&	3	&	3	&	3	&				\\ \hline
Resolution	&	2,30	&	2,56	&	2,91	&	2,71	&	3,21	&	3,78	&	3,90	&	3,79	&	\multirow{3}{2cm}{Hmg}	\\
Rain	&	0,0087	&	0,0125	&	0,0126	&	0,0083	&	0,0149	&	0,0119	&	0,0133	&	0,0123	&				\\
Populations	&	2	&	2	&	2	&	2	&	2	&	2	&	2	&	2	&				\\ \hline
Resolution	&	2,21	&	2,41	&	2,57	&	2,70	&	2,88	&	NA	&	1,06	&	2,34	&	\multirow{3}{2cm}{Acp1}	\\
Rain	&	0,0125	&	0,0146	&	0,0186	&	0,1172	&	0,2225	&	NA	&	0,0000	&	0,2345	&				\\
Populations	&	2	&	2	&	2	&	3	&	3	&	NA	&	3	&	3	&				\\ \hline
Resolution	&	2,21	&	2,19	&	2,52	&	3,40	&	4,46	&	4,65	&	4,42	&	4,70	&	\multirow{3}{2cm}{MON810}	\\
Rain	&	0,0053	&	0,0058	&	0,0059	&	0,0070	&	0,0072	&	0,0054	&	0,0050	&	0,0058	&				\\
Populations	&	2	&	2	&	2	&	2	&	2	&	2	&	2	&	2	&				\\ \hline
Resolution	&	0,95	&	1,21	&	1,87	&	3,12	&	4,82	&	6,03	&	6,10	&	6,09	&	\multirow{3}{2cm}{TC1507}	\\
Rain	&	0,0000	&	0,0069	&	0,0140	&	0,0112	&	0,1571	&	0,0141	&	0,0119	&	0,0129	&				\\
Populations	&	2	&	2	&	2	&	2	&	5	&	2	&	2	&	2	&				\\ \hline
Resolution	&	2,21	&	3,28	&	4,43	&	5,71	&	6,39	&	5,79	&	NA	&	5,59	&	\multirow{3}{2cm}{MON88017}	\\
Rain	&	0,0112	&	0,0106	&	0,0086	&	0,0085	&	0,0082	&	0,0064	&	NA	&	0,0084	&				\\
Populations	&	2	&	2	&	2	&	2	&	2	&	2	&	NA	&	2	&				\\ \hline
Resolution	&	3,23	&	3,37	&	3,55	&	3,63	&	3,56	&	3,61	&	3,45	&	3,47	&	\multirow{3}{2cm}{MON1445}	\\
Rain	&	0,0028	&	0,0032	&	0,0021	&	0,0018	&	0,0043	&	0,0012	&	0,0029	&	0,0021	&				\\
Populations	&	2	&	2	&	2	&	2	&	2	&	2	&	2	&	2	&				\\ \hline
Resolution	&	0,52	&	1,00	&	1,87	&	1,29	&	4,29	&	5,24	&	5,65	&	5,56	&	\multirow{3}{2cm}{RRS}	\\
Rain	&	0,0000	&	0,0000	&	0,0150	&	0,0021	&	0,0123	&	0,0117	&	0,0101	&	0,0091	&				\\
Populations	&	2	&	2	&	2	&	2	&	2	&	2	&	2	&	2	&				\\ \hline
Resolution	&	1,75	&	2,30	&	3,90	&	5,31	&	5,70	&	5,91	&	7,22	&	6,42	&	\multirow{3}{2cm}{MON88701}	\\
Rain	&	0,0252	&	0,0333	&	0,0270	&	0,0239	&	0,0252	&	0,0174	&	0,0234	&	0,0197	&				\\
Populations	&	3	&	2	&	2	&	2	&	2	&	2	&	2	&	2	&				\\ \hline
Resolution	&	3,08	&	3,18	&	3,52	&	3,78	&	3,78	&	3,44	&	3,79	&	3,72	&	\multirow{3}{2cm}{MON89788}	\\
Rain	&	0,0088	&	0,0078	&	0,0072	&	0,0087	&	0,0095	&	0,0102	&	0,0112	&	0,0121	&				\\
Populations	&	2	&	2	&	2	&	2	&	2	&	2	&	2	&	2	&				\\ \hline
Resolution	&	1,69	&	1,99	&	2,73	&	3,75	&	4,04	&	4,19	&	4,25	&	4,18	&	\multirow{3}{2cm}{GT73}	\\
Rain	&	0,0136	&	0,0132	&	0,0111	&	0,0092	&	0,0112	&	0,0103	&	0,0083	&	0,0126	&				\\
Populations	&	2	&	2	&	2	&	2	&	2	&	2	&	2	&	2	&				\\ \bottomrule
\end{tabular}			
}%end of resizebox	
