# Supplementary material for: Measuring Digital PCR Quality: Performance Parameters and Their Optimization
Source: PLoS One. 2016 May 5;11(5):e0153317. doi: 10.1371/journal.pone.0153317 (PMC4858304; doi:10.1371/journal.pone.0153317)
Supplement: S4 Table — The table shows the minimum, optimal (λ = 1.59), and maximal number of nanograms per crop as calculated from Table 2, using 1C values from [3, 25]. (TEX) [file pone.0153317.s004.tex]

\begin{tabular}{@{}l|ccc|ccc|@{}}								
\toprule													
									&	\multicolumn{6}{c}{$\lambda$} 											\\
									&	\multicolumn{3}{c}{20 000} 					&	\multicolumn{3}{c}{765} 					\\
									&	lower	&	optimal	&	upper	&	lower	&	optimal	&	upper	\\ \hline
Glycine max				&	0,03	&	43,2	&	219,8	&	0,03	&	3,1	&	4,7	\\
Gossypium hirsutum&	0,07	&	87,1	&	442,9	&	0,07	&	6,2	&	9,5	\\
Brassica napus		&	0,04	&	48,1	&	244,8	&	0,04	&	3,4	&	5,2	\\
Beta vulagaris		&	0,02	&	31,5	&	160,3	&	0,02	&	2,2	&	3,4	\\
Triticum aestivum	&	0,50	&	648,3	&	3297,4	&	0,51	&	45,9	&	70,4	\\
Oryza sativa			&	0,03	&	33,5	&	170,5	&	0,03	&	2,4	&	3,6	\\
Solanum tuberosum	&	0,10	&	134,1	&	682,1	&	0,10	&	9,5	&	14,6	\\ \bottomrule
\end{tabular}									
