# Supplementary material for: Measuring Digital PCR Quality: Performance Parameters and Their Optimization
Source: PLoS One. 2016 May 5;11(5):e0153317. doi: 10.1371/journal.pone.0153317 (PMC4858304; doi:10.1371/journal.pone.0153317)
Supplement: S3 File — ‘S3_File.R’ contains the main droplet categorization and quantification function that was used to evaluate the digital PCR reactions. Within the file, commented text provides annotations and instructions for the use of this algorithm. In addition, there is a github page (http://www.github.com/Gromgorgel/ddPCR) that contains further instructions, R-code examples, as well as the entire data set underlying the findings this publication. (R) [file pone.0153317.s014.R]

#########################################################################################################
## This is the algorithm for digital PCR analysis from raw compartment fluorescence measurements
## This algorithm is supplemental material to the publication "Measuring digital PCR quality: Performance Parameters and their Optimization"
## by Antoon Lievens, Sara Jacchia, Dafni Kagkli and Cristian Savini, and Maddalena Querci 

 # Updates & more instructions can be found at: github.com/Gromgorgel

## ARGUMENTS ###############
## 'drp' a numeric vector of all (endpoint) fluorescence measurments in a digital reaction
 #  Readings do not have to be ordored in any particular way, NA are allowed (will be removed)
## 'dVol' = numerical, the compartment volume in nanoliter
## 'sVol' =  numerical, the sample volume in microliter
## 'plots' = logical, if set to 'TRUE' plots will be generated 
## 'silent' = logical, if is set to 'FALSE' messages will be generated
## 'vec' = logical, if set to 'TRUE' the results will be returned in a vector instead of a list

## OUTPUT ###############
## standard output is a list with the following components
 # targets.in.sVol = the estimated number of targets in the sample volume (targ.in.sVol) and its Poisson confidence bounds (upper, lower)
 # lambda  = the estimated average number of targets per compartment (lambda) and its Poisson confidence bounds (upper, lower)
 # performance = Performance paramters calculated from the input data: resolution, ratio fo rain to total compartments (%rain), degree of compartmentalization (%comparted)
 # droplets = number of compartments counted in each category (positive, negative, & rain)
 # populations = number of fluorescence populations as detected by the algorithm 
## if 'vec' is set to true, all the above parameters are returned in a single vector rather than as a list
 
## PLOTS ###############
## PLOT 1: Kernel density plot, population boundaries and peak are indicated with vertical dashed lines and are shaded 
## PLOT 2: dot plot of the flourescence readings (random order), each popultion is coloured differently, horizontal line represents the threshold set
## PLOT 3: Relative performance plot. Four parameter values are represented as barplot (and scaled to be comparable). 
           # Resolution (devided by 10), the horizontal line represents the 2.5 (0.25) acceptance limit
           # Percentage rain (multiplied by 10), the horizontal line represents the 2.5% (0.25) rejection limit
           # percentage of sample compartmentalized (horizontal lines represent the 0.3 and 0.5 limits)
           # droplet count: positive and negative droplets (stacked) scaled to the total number of droplets in the analysis

## Version history: this is stand alone version 2.04
                    #01 added a step to determine the number of populations (eg: only one => abort, two => OK, three => warn and continue)
                    #02 further finetuned to 'only one population' procedure for the cases where there are very few pos or neg droplets
                    #03 restructuring of the algorithm for stability and efficiency reasons
                    #04 added control step for overlapping bounderies & use of minima as a general backup for non-sd based boundaries

## Main function ###############                    
#########################################################################################################
cloudy <- function (drp, dVol = 0.85, sVol = 20, plots = FALSE, silent = TRUE, vec = FALSE){
   ##################################################################################
   #colorschemes for the colorblind##################################################
     two.color <- c(rgb(68,  140,  59, maxColorValue = 255), rgb(117, 170,  93, maxColorValue = 255), rgb(160, 204, 124, maxColorValue = 255),
                    rgb(219, 255, 182, maxColorValue = 255), rgb(216, 196, 213, maxColorValue = 255), rgb(192, 160, 202, maxColorValue = 255),
                    rgb(171, 124, 189, maxColorValue = 255), rgb(133,  84, 168, maxColorValue = 255))
     spectral  <- c(rgb(241,  17,  39, maxColorValue = 255), rgb(255, 119,  40, maxColorValue = 255), rgb(255, 163,  41, maxColorValue = 255),
                    rgb(253, 208,  42, maxColorValue = 255), rgb(245, 255,  46, maxColorValue = 255), rgb(139, 205, 255, maxColorValue = 255),
                    rgb(132, 132, 223, maxColorValue = 255), rgb(123, 168, 194, maxColorValue = 255), rgb(110,   9, 123, maxColorValue = 255))
   ##################################################################################
   #Internal function: PEAKFINDER (finds all local minima/maxima in a range of data )
   ##################################################################################
     findpeaks <- function(vec, bw = 1, x.coo = c(1:length(vec))){  #where bw = is box width, setting the sensitivity of the search
                    ###set all vectors to null
                   	pos.x.max <- NULL ;	pos.y.max <- NULL ;	pos.x.min <- NULL ;	pos.y.min <- NULL
                    ###Start of for loop:    we walk down the vector with a window of size "bw"
                    for(i in 1:(length(vec)-1)){
                      #check if we have reached the end of the vector
                      if((i+1+bw)>length(vec)){sup.stop <- length(vec)}else{sup.stop <- i+1+bw}
                      #check if we are at beginning of the vector
                  		if((i-bw) < 1){inf.stop <- 1}else{inf.stop <- i-bw}
                      #select window in two parts: values beyond i (superior), and values before i (inferior)
                  		subset.sup <- vec[(i+1):sup.stop]
                  		subset.inf <- vec[inf.stop:(i-1)]
                    ##############################################################
                      #are ALL trailing data smaller than i?
                  		is.max   <- sum(subset.inf > vec[i]) == 0
                  		#are ALL leading data smaller than i?
                   		is.nomin <- sum(subset.sup > vec[i]) == 0
                      #are ALL trailing data larger than i?
                   		no.max   <- sum(subset.inf > vec[i]) == length(subset.inf)
                      #are ALL leading data larger than i?
                  		no.nomin <- sum(subset.sup > vec[i]) == length(subset.sup)
                    ##############################################################
                      #a maximum is found if  all data before and after i are smaller than i
                  		if(is.max & is.nomin){
                  			pos.x.max <- c(pos.x.max, x.coo[i])
                   			pos.y.max <- c(pos.y.max, vec[i])
                         }
                      #a maximum is found if  all data before and after i are larger than i
                  		if(no.max & no.nomin){
                  			pos.x.min <- c(pos.x.min, x.coo[i])
                  			pos.y.min <- c(pos.y.min, vec[i])
                        }
                     }#end of for loop
                      ###Output
                       return(list("max.X" = pos.x.max, "max.Y" = pos.y.max, "min.X" = pos.x.min, "min.Y" = pos.y.min))}
   #End if peakfinder function########################################################                                        
   ##################################################################################
   require(SuppDists)     #required for the 'moments()' function
   ##################################################################################
   ## ACTUAL FUNCTION START #########################################################
   ##################################################################################   
   #pre-perp: remove NA from data, inspect bandwidth   
     drp <- na.omit(drp)
     fail <- 0 #create failure tracker
     pops <- 0 #create population tracker
    #be sure bandwidth for kernel density is at least 50
     temp <- bw.nrd0(drp)
     if(temp < 50){
        temp <- 50
     } 
    #kernel density estimation
     krn <- density(drp, bw = temp)
     krn <- rbind(krn$y, krn$x)
    #we use findpeaks with a high bandwith to single out the populations
     piek <- findpeaks(krn[1, ], bw=20)$max.X
      dal <- findpeaks(krn[1, ], bw=20)$min.X
     piek <- rbind(piek, krn[1, piek])    #add peak heights
      dal <- rbind(dal,  krn[1,  dal])    
     piek <- rbind(piek, krn[2, piek[1,]])#add peak x-locations
      dal <- rbind(dal,  krn[2,  dal[1,]])     
    #we also remove all peaks that are smaller than 1% of the max peak height. 
    #Outlying fluorescence values will otherwise cause insignificantly small peaks that screw with algorithm robustness
    if(any(piek[2,] < max(piek[2,])/100)){
      piek <- piek[, -which(piek[2,] < max(piek[2,])/100)] 
      #make sure shit didn't vectorize
      if(is.null(dim(piek))){
        piek <- as.matrix(piek)
       }   
    }
   ##################################################################################
   ##First major control point: we only proceed if there are no NA
   if(!any(is.na(piek))){ ##Control LVL 1
   ##################################################################################  
   #First, we check for three or more populations
     if(length(piek[1,]) >= 3){
      #post warning
       message("WARNING: three population detected") 
        message("---------")
        #set the number of populations
        pops <- length(piek[1,])      
        #split total bandwidth in three parts, using lower and upper for neg and pos populations 
        temp <- c(max(piek[3, ]) - diff(tail(sort(piek[3, ]), n = 2))/2,      #limit between pos and middle
                  min(piek[3, ]) + diff(head(sort(piek[3, ]), n = 2))/2)      #limit between neg and middle                                                                          
        #The presence of the 'middle' population prevents us from using the iterative approach to set the standard deviations   
        #instead, we directly calculate the final values from the limits we've set
        ndrp <- drp[which(drp < temp[2])]
        pdrp <- drp[which(drp > temp[1])]
        #calculate kurtosis of droplets
        k1 <- abs(moments(ndrp)[4])
        k2 <- abs(moments(pdrp)[4])
        #calculate s multiplier
        s1 <- 3.8+0.35*log(k1)+0.045*log(k1)^2   +0.75
        s2 <- 3.8+0.35*log(k2)+0.045*log(k2)^2   +0.75
        #construct piik matrix      
        piik <- c(median(ndrp),median(pdrp))
       #Expand piik to take all values
       piik <- rbind (piik, matrix(c(NA,NA,NA,NA),nrow=2,ncol=2))   
       #fill in the values
       piik[2, 1] <-  piik[1, 1] -  mad(ndrp) * s1 #leftmost extreme (start of neg band)
       piik[2, 2] <-  piik[1, 2] + mad(pdrp) * s2 #rigthmost extreme (end of pos band)
       piik[3, 1] <-  piik[1, 1] + mad(ndrp) * s1 #first inner extreme (end of the neg band)
       piik[3, 2] <-  piik[1, 2] - mad(pdrp) *s2 #second inner extreme (start of the pos band)
        #Extra check: the start of the pos band should not fall in the 'middle' peak, 
        #             if so we replace it with the minimum between both peaks
        if(piik[3, 2] <  temp[1]){    
           piik[3, 2] <- max(dal[3 ,which(dal[3, ] < piik[1, 2])])  #maximum of all valleys smaller than pos pesk
           }                                     
       #We now calculate the threshold for counting positives      
        tresh <- piik[1, 1] + (s1 + 1/2 * s1) * mad(ndrp)
       #should the threshold fail, we provide a backup
        tresh.bup1 <- temp[2] 
        tresh.bup2 <- max(dal[3 ,which(dal[3, ] < piik[1, 2])])  #maximum of all valleys smaller than pos pesk   
        #finally, for compatibility's sake, we also reduce the original peak matrix to only contain the positive an negative populations
        piek <- piek[, c(which.min(piek[3, ]), which.max(piek[3, ]))]             
   }else{ # We have changed 'piek' to only contain two populations, we must skip the other possibilities to prevent re-analysis
   #END of THREE population case
   ##################################################################################   
   #If not three, check for exactly two populations (Standard algorithm)
     if(length(piek[1,]) == 2){
     #set the number of populations
     pops <- 2   
     #get started on the main population matrix
     piik <- piek[3, ]
     #decide on a temporarly divider for the peaks 
     kkn <- max(piek[3, ]) - diff(piek[3, ])/2
     #We find the peak base by first estimaging the standard deviation as 1/2 of the width of the peak at 0.6065 percent of the max height
     #first we find the y-location (60.65% height) for both peaks
     baes <- (dnorm(1)/dnorm(0)) * piek[2, ]
      temp <- head(krn[2, which(krn[2, ] < kkn)][order((krn[1, which(krn[2, ] < kkn)] - baes[1])^2)] , n = 10) #select 10 possible crossing candidates in the first half of the data (necessary as the data are discrete)
      temp <- c(temp[which(temp < piik[1])][order(temp[which(temp < piik[1])]-piik[1], decreasing = T)[1]],
                temp[which(temp > piik[1])][order(temp[which(temp > piik[1])]-piik[1])[1]])#take the ones nearest to the peak (one larger and one smaller)
     baes <- rbind(baes,temp)
      temp <- head(krn[2, which(krn[2, ] > kkn)][order((krn[1, which(krn[2, ] > kkn)] - baes[1, 2])^2)], n = 10) #select 10 possible crossing candidates in the second half of the data
      temp <- c(temp[which(temp < piik[2])][order(temp[which(temp < piik[2])] - piik[2], decreasing = T)[1]],
                temp[which(temp > piik[2])][order(temp[which(temp > piik[2])] - piik[2])[1]])#take the ones nearest to the peak (one larger and one smaller)
     baes <- rbind(baes,temp)
     #Expand piik to take all values
     piik <- rbind (piik, matrix(c(NA,NA,NA,NA),nrow=2,ncol=2))
     #The higher the kurtosis of the clouds the more sigmas we need to cover 99% of all the droplets, we start with standard values (4) and update below
     s1 <- 4
     s2 <- 4
     #let's populate the population matrix with the population boundaries    
     piik[2, 1] <-  piik[1, 1] - diff(baes[2, ])/2 * s1 #leftmost extreme (start of neg band)
     piik[2, 2] <-  piik[1, 2] + diff(baes[3, ])/2 * s2 #rigthmost extreme (end of pos band)
     piik[3, 1] <-  piik[1, 1] + diff(baes[2, ])/2 * s1 #first inner extreme (end of the neg band)
     piik[3, 2] <-  piik[1, 2] - diff(baes[3, ])/2 * s2 #second inner extreme (start of the pos band)
     #allright, using this rough delimination of the clouds we can calculate more accurate values
     #by iterating the update process three times (i.e. use current estimate to calculate pos and neg,
     # then recaculte sd and re-delimite bands). Three iterations is generaly enough to reach
     # stability in the first decimal place.
     for ( i  in 1 : 3 ) {
      #split in positive and negatives
       pdrp <- drp[which(drp >= piik[3, 2] & drp <= piik[2, 2])]
       ndrp <- drp[which(drp >= piik[2, 1] & drp <= piik[3, 1])]
       #calculate kurtosis of droplets
       k1 <- abs(moments(ndrp)[4])
       k2 <- abs(moments(pdrp)[4])
       #update s multiplier
       s1 <- 3.8+0.35*log(k1)+0.045*log(k1)^2   +0.75
       s2 <- 3.8+0.35*log(k2)+0.045*log(k2)^2   +0.75
       #update
       piik[2, 1] <-  piik[1, 1] - mad(ndrp) * s1 #leftmost extreme (start of neg band)
       piik[2, 2] <-  piik[1, 2] + mad(pdrp) * s2 #rigthmost extreme (end of pos band)
       piik[3, 1] <-  piik[1, 1] + mad(ndrp) * s1 #first inner extreme (end of the neg band)
       piik[3, 2] <-  piik[1, 2] - mad(pdrp) * s2 #second inner extreme (start of the pos band)
      #advance the cycle
      i <- i + 1
      }#END of the iterative update   
   #We now calculate the threshold for counting positives      
     tresh <- piik[1, 1] + (s1 + 1/2 * s1) * mad(ndrp)
     #should the threshold fail, we provide a backups
     tresh.bup1 <- min(piek[3,]) + 0.4 * abs(diff(piek[3,]))  #minimum peak + 40 % empty bandwidth
     tresh.bup2 <- min(dal[3 ,which(dal[3, ] > piik[1, 1])])  #minimum of all valleys larger than neg peak   
   }#END of the two population procedure
   ##################################################################################   
   #Last option: there is only one population (single peak) 
   #this case requres a bit more inspection to make sure we didn't overlook the some (few) positives or negatives
   if(length(piek[1,]) == 1){
     #set the number of populations
     pops <- 1     
     #Since there still may be few negatives / positives that got smoothed out. 
     #We should be able to detect them as 'outliers' from the single population
     #therefore we calculate z-scores for all droplets
     zs <- (drp - median(drp))/mad(drp)
     k1 <- abs(moments(drp)[4])
     s1 <- 4.55 + 0.35 * log(k1) + 0.045 * log(k1)^2    
     #check for outliers and check if they sare higher or lower to decide if the pop is pos or neg
     #Also make sure there is more than one outlier, otherwise none of the below makes sense
     if(any(abs(zs) > 1.5 * s1) & length(which(abs(zs) > 1.5 * s1)) >= 2){
      #we have outliers! 
      #set the number of populations
        pops <- pops + 1          
      #we now decide if they are positive or negative and produce threshold and piik matrix
      if(sum(drp[which(abs(zs) >= s1)]) > 0){ #outliers have higher fluorescence and are thus positive
         pdrp <- drp[which(abs(zs) >= 1.5 * s1)]
         ndrp <- drp[which(abs(zs) <  1.5 * s1)]      
      }else{ #outliers have lower fluorescence and are thus negative
         pdrp <- drp[which(abs(zs) <  1.5 * s1)]
         ndrp <- drp[which(abs(zs) >= 1.5 * s1)]
      }
        k1 <- abs(moments(ndrp)[4])
        k2 <- abs(moments(pdrp)[4])
        #calculate s multiplier
        s1 <- 3.8+0.35*log(k1)+0.045*log(k1)^2   +0.75
        s2 <- 3.8+0.35*log(k2)+0.045*log(k2)^2   +0.75
        #construct piik matrix      
         piik <- c(median(ndrp),median(pdrp))
         #Expand piik to take all values
         piik <- rbind (piik, matrix(c(NA,NA,NA,NA),nrow=2,ncol=2))   
         #fill in the values
         piik[2, 1] <-  piik[1, 1] -  mad(ndrp) * s1 #leftmost extreme (start of neg band)
         piik[2, 2] <-  piik[1, 2] + mad(pdrp) * s2 #rigthmost extreme (end of pos band)
         piik[3, 1] <-  piik[1, 1] + mad(ndrp) * s1 #first inner extreme (end of the neg band)
         piik[3, 2] <-  piik[1, 2] - mad(pdrp) *s2 #second inner extreme (start of the pos band)
        #we also need to add a column do 'piek' for compatibility's sake, position depends on whether outlers are pos or neg
        if(length(ndrp) > length(pdrp)){ 
          piek <- cbind(piek, c(krn[1, which.min((krn[2, ]-piik[1, 2])^2)], piek[2, ]/100, piik[1, 2]))
         }else{
          piek <- cbind(c(krn[1, which.min((krn[2, ]-piik[1, 1])^2)], piek[2, ]/100, piik[1, 1]), piek)
         } #END piek update
         #We now calculate the threshold for counting positives      
         tresh <- piik[1, 1] + (s1 + 1/2 * s1) * mad(ndrp)
     }else{ #no outliers: we give up
     fail <- 1 #notify failure
     } #end of no outlier case
   } #END of ONE population case
   } #END of the THREE population 'if - else'    
   #from here on it's the same for all cases, we start with:
   ##################################################################################   
   ##Second major control point: checks if 'tresh' exists (if not: only one population, no outliers)
   ################################################################################## 
   if(exists("tresh")){##Control LVL 2 
   #if we have a threshold we can continue, we start with a few more controls:     
   ##################################################################################   
   ##third to fifth control points: checks for stability reasons
   ################################################################################## 
   #in case of failure (tresh is NA) we fal back on the backup threshold 
   if(is.na(tresh)){##Control LVL 3
        if(!isTRUE(silent)){message("WARNING!: threshold placement failed")
                           message("Check data, arbitrary threshold was set")
                           message("---------")} 
        tresh <-  tresh.bup1
        ## if tresh is NA the piik is as well, we redo all the calculations:
        ndrp <- drp[which(drp < tresh)]
        pdrp <- drp[which(drp > tresh)]
        #construct piik matrix      
        piik <- c(median(ndrp),median(pdrp))
        #Expand piik to take all values
        piik <- rbind (piik, matrix(c(min(ndrp),max(pdrp),max(ndrp),min(pdrp)),nrow=2,ncol=2, byrow = T)) 
    }##Control LVL 3 END 
    ############################## 
    #excessive rain can make the standard deviations go haywire 
    #we build in this simple check to make sure the treshold is not placed into the positive band
    if(tresh > piik[3, 2]){ ##Control LVL 4
        if(!isTRUE(silent)){message("WARNING!: threshold inside positve cloud")
                           message("Forced lower threshold, not based on population parameters")
                           message("---------")} 
        tresh <-  tresh.bup2
    }##Control LVL 4 END 
    ##############################     
    #another problem related to standard deviations is overlapping bounderies
    #check : upper neg boundary is situated above lover pos boundary? 
    if(piik[3, 1] > piik[3, 2]){##Control LVL 5
        if(!isTRUE(silent)){message("WARNING!: population boundary overlap")
                           message("boundaries rewritten, not based on population parameters")
                           message("---------")} 
      #we can use the 'valleys' returned by findpeaks to draw new population bounderies
      #we take the valley closest to the corresponding peak as the new boundary
      piik[3, 1] <- min(dal[3 ,which(dal[3, ] > piik[1, 1])])  #minimum of all valleys larger than neg peak
      piik[3, 2] <- max(dal[3 ,which(dal[3, ] < piik[1, 2])])  #maximum of all valleys smaller than pos pesk      
    }##Control LVL 5 END    
   ##################################################################################    
   #we can now start the trivial calculations:
   ##################################################################################                   
    #count the raindrops (i.e. the population of the 'clearance band' between the positive and negative band)
     #again to avoid including negatives in the rain we use the treshold in stead of the peak base
     #rain <- length(which(drp > piik[3, 1] & drp < piik[3, 2]))
      rain <- length(which(drp > tresh & drp < piik[3, 2]))
    #split in positive and negatives so we can apply colours on the plot
     pdrp <- drp[which(drp>tresh)]
     ndrp <- drp[which(drp<=tresh)]
     tdrp <- length(drp)
    #also define 'cerntainly pos', 'rain' and 'drift'
     cdrp <- drp[which(drp > piik[3, 2] & drp < piik[2, 2])]  #c-pos is the population of the pos band only
     rdrp <- drp[which(drp > tresh & drp < piik[3, 2])]  #rain is the population of the clearance band (counted positive)
     ddrp <- drp[which(drp > piik[2, 2])]                     #drift is population above the pos band (high-Fluorescence outliers)
 ###Calculation of Performance parameters
    #1#  Resolution
     Resol <- 2 * (piik[1, 2] -piik[1, 1]) / ((piik[3, 1] - piik[2, 1]) + (piik[2, 2] - piik[3, 2]))
    #2# percentage rain
     pRain <- rain / tdrp
    #3# Compartmentalization
     Comp <- tdrp * dVol * 0.001 / sVol
 ###Calculation of Lambda and confidence bounds
     lambda <- -log(length(ndrp)/tdrp)
      lamlo <- lambda - 1.96 * sqrt((tdrp - length(ndrp))/(tdrp * length(ndrp)))   #lower 95% confidence bound for lambda 1 (cpd)
      lamhi <- lambda + 1.96 * sqrt((tdrp - length(ndrp))/(tdrp * length(ndrp)))   #upper 95% confidence bound for lambda 1 (cpd)
      lambs <- c(lambda, lamhi, lamlo)
  #total number of targets present in droplets analysed
    targets <- tdrp * lambs
  #total number of targets in sample volume
    targall <- targets * (sVol/(tdrp * dVol * 0.001))
 ###gather and name all output
      names(targets) <- c("targets", "upper", "lower")
      names(targall) <- c("targ.in.sVol", "upper", "lower")
      names(lambs) <- c("lambda", "upper", "lower")
     drops <- c(length(pdrp), length(ndrp), rain)
      names(drops) <- c("positive", "negative", "rain")
     perform <- c(Resol, pRain, Comp)
     names(perform) <- c("resolution", "%rain", "%comparted")
     names(pops) <- "populations"
 ##################################################################################                   
 ### Make plots (optional)
    if (isTRUE(plots)) {
     #plotting window:
     x11(14,7); par(mfrow=c(1, 2))
   #1#kernel density
      plot(krn[1, ] ~ krn[2, ], xlab = "FU", ylab = "density", bty = "L", type = "l", lwd = 1.5)
     #add limits to plot
      abline(h = 0)
      polygon(x = c(piik[2:3, 1], piik[3:2, 1]), y = rep(c(0, piek[2, 1]), each = 2), col = rgb(68,  140,  59, maxColorValue = 255, alpha = 0.3 * 255),  border = NA)
      abline(v = piik[1, ],  col = two.color[1], lty = 2)
      polygon(x = c(piik[2:3, 2], piik[3:2, 2]), y = rep(c(0, piek[2, 2]), each = 2), col = rgb(133,  84, 168, maxColorValue = 255, alpha = 0.3 * 255),  border = NA)
      abline(v = piik[2:3,], col = two.color[8], lty = 2)
     #add rain kernel
     if(!length(rdrp) == 0){
      temp <-             density(c(rep(0,times=length(ndrp)),rdrp,rep(0,times=length(cdrp)+length(ddrp))))$y    #add a bunch of zeros to get y-scale to fit other plot
      temp <- rbind(temp, density(c(rep(0,times=length(ndrp)),rdrp,rep(0,times=length(cdrp)+length(ddrp))))$x)
      temp <- temp[, which(temp[2,] >= min(rdrp) & temp[2,] <= max(rdrp))]#trim off the excess caused by the zeros
      polygon(x = c(min(rdrp), temp[2,], max(rdrp)), y = 1.5 * c(0, temp[1,], 0), col = rgb(245, 255,  46, maxColorValue = 255, alpha = 0.4 * 255),  border = NA)
     }
     #retrace kernel lines on top
      lines(krn[1, ] ~ krn[2, ], lwd = 1.5)
     #Add Letter
      mtext("A",side=3,cex=1.5,adj=1)
   #2#droplet view
     temp <- sample(c(1:length(drp)), size = length(cdrp), replace = F)
      plot(cdrp ~ temp, col = spectral[6], bty = "L", pch = 20 , xlab = "observation", ylab = "FU", ylim = c(min(drp), max(drp)))
     temp <- sample(c(1:length(drp)), size = length(ndrp), replace = F)
      points(ndrp ~ temp, pch = 20, col = spectral[1])
     if(!length(rdrp) == 0){
       temp <- sample(c(1:length(drp)), size = length(rdrp), replace = F)
        points(rdrp ~ temp, pch = 20, col = spectral[4])
     }
     temp <- sample(c(1:length(drp)), size = length(ddrp), replace = F)
      points(ddrp ~ temp, pch = 20, col = spectral[8])
     abline(h=tresh, col = "gray40", lty = 3)
     #dev.off()
  #2#barplots of performance
    colrs <- c(rep(spectral[6],times=7),spectral[1])
    if(Resol > 2.5){colrs[1:2] <- two.color[c(1,1)]}
    if(pRain < 0.025){colrs[3:4] <- two.color[c(1,1)]}
    if(0.3 < Comp & Comp < 0.5){colrs[5:6] <- spectral[c(3,3)]}
    if(Comp > 0.5){colrs[5:6] <- two.color[c(1,1)]}
    x11()
    barplot(matrix(c(Resol/10, rep(0, times = 9),
                     pRain*10, rep(0, times = 9),
                     Comp,     rep(0, times = 9),
                     drops[-3]/tdrp), nrow=8, ncol=4, byrow=F),
            col = colrs, bty = "L")
    lines(x = c(0,   2.4), y = c(0.25, 0.25), lty = 2)
    lines(x = c(2.5, 3.7), y = c( 0.3, 0.3),  lty = 2)
    lines(x = c(2.5, 3.7), y = c( 0.5, 0.5),  lty = 2)
    mtext(c("Resolution", "%Rain", "%compartmented","%Count"),at=c(0.7, 1.85, 3.1, 4.25),side=1)
    }
   ##################################################################################                       
   #Standard INFO messages
    if(!isTRUE(silent)){
      if(Resol < 2.5){  message("Resolution: FAILED")}else{message("Resolution: PASSED")}
      if(pRain < 0.025){message("Rain: PASSED")      }else{message("Rain: FAILED")}
      if(Comp < 0.3){message("Compartmentalization: FAILED")}else{
      if(Comp < 0.5){message("Comparmentalization: MEDIOCRE")}else{
                     message("Comparmentalization: PASSED")}}
      if(lambs[1] < 0.01){message("Confidence bounds: NOT optimal")}else{
      if(lambs[1] < 5){message("Confidence bounds: OPTIMAL")}else{
                     message("Comparmentalization: NOT optimal")}}
      }#end of messages
   ##################################################################################                       
   #ERROR messages
   }else{
    message("WARNING: only one population detected, returning NA")
   }##Control LVL 2 END
   }else{ ##Control LVL 1
    message("WARNING: something is not right, please check data")
    fail <- 1 #notify failure
   }##Control LVL 1 END
   ##################################################################################                         
   #Failure (NA) output
   if(fail == 1){
   #write all NA vectors:
    targall <- c(NA, NA, NA)
    names(targall) <- c("targ.in.sVol", "upper", "lower")
    lambs  <- c(NA, NA, NA)
    names(lambs) <- c("lambda", "upper", "lower")
    perform  <- c(NA, NA, NA)
    names(perform) <- c("resolution", "%rain", "%comparted") 
    drops <- c(NA, NA, NA)
    names(drops) <- c("positive", "negative", "rain")
    pops <- NA
    names(pops) <- c("populations")
   } #End of failure (NA) procedure
   ##################################################################################     
   #actual output ##################################
    if(isTRUE(vec)){ #output if
        return(c(targall, lambs, perform, drops, pops))
    }else{
        return(list("targets.in.sVol" = targall, "lambda" = lambs, "performance" = perform, "droplets" = drops, "populations" = pops))
    }#output if END                           
  }##END of 'cloudy'
    
    
