# Supplementary material for: Measuring Digital PCR Quality: Performance Parameters and Their Optimization
Source: PLoS One. 2016 May 5;11(5):e0153317. doi: 10.1371/journal.pone.0153317 (PMC4858304; doi:10.1371/journal.pone.0153317)
Supplement: S4 File — ‘S4_File.R’ contains the algorithms for the simulations and calculations that were mentioned throughout the text of the main article. Within the file, commented text provides annotations. (R) [file pone.0153317.s015.r]

## Bootstrap Simulations
#########################################################################################################
## This algorithm is supplemental material to the publication "Measuring digital PCR quality: Performance Parameters and their Optimization"
## by Antoon Lievens, Sara Jacchia, Dafni Kagkli and Cristian Savini, and Maddalena Querci
 # contact: antoon.lievens@ec.europa.eu

 ################################################################################
 ## Misclassification simulation
 ################################################################################

  ## we can inspect what happens when we misclassify positives as negative during a relative quantification (T to E ration)

#the simulation function
missy.u <- function(p, lambdaT = 0.03, lambdaE = 3, n = 20000){  #where p is the percentage of droplets that is misclassified as negative
                                                                #we assume there is no significant bias in the endogene quantification
                                                                #lambda is the average number of targets per droplet, and n is the total nr of droplets
                  tru.pprob <- 1-exp(-lambdaT) #probability of a positive droplet
                  tru.pdrop <- n * tru.pprob
                  hat.pdrop <- tru.pdrop - p * n # tru.pdrop
                  for(i in 1:length(p)){
                    if(hat.pdrop[i] < 0){hat.pdrop[i] <- 0}
                    }
                  hat.pprob <- hat.pdrop / n
                  hat.lambdaT <- -log(1-hat.pprob)
                  hat.quantif <- hat.lambdaT / lambdaE
                  tru.quantif <- lambdaT / lambdaE
                  bias <- (hat.quantif - tru.quantif) / tru.quantif
                  return(bias)
                  }
## Result Plot
 # add in the additional lines of code for extra fancy plot
    x11(14, 7)
    par(mfrow = c(1, 2)) # plots for two cases of lambda
##@ Lambda = 3
 curve(missy.u(x, lambdaT = 0.03),0,0.04, ylim = c(-0.5,0.01), lty = 2, bty = "L", ylab = "relative error", xlab = "fraction misclassificied droplets" )      # 1%
   #polygon(x = c(-0.01, -0.01, 0.00074804, 0.00074804), y = c(-0.9, 0.9, 0.9, -0.9), col = rgb(241,  17,  39, maxColorValue = 255, alpha = 0.3 * 255), border = NA)
   #polygon(x = c(0.00074804, 0.00074804, 0.007306, 0.007306), y = c(-0.9, 0.9, 0.9, -0.9), col = rgb(255, 163,  41,, maxColorValue = 255, alpha = 0.3 * 255), border = NA)
   #polygon(x = c(0.007306, 0.007306, 0.03289, 0.03289), y = c(-0.9, 0.9, 0.9, -0.9), col = rgb(139, 205, 255, maxColorValue = 255, alpha = 0.3 * 255), border = NA)
   curve(missy.u(x, lambdaT = 0.003),0,0.1, lty = 3, add = T)   # 0.1%
   curve(missy.u(x, lambdaT = 0.15),0,0.1, lty = 1, add = T)    # 5%
   #legend(0.045, -0.025, legend = c("5%", "1%", "0.1%"), fill = spectral[c(1, 3, 9)])
   abline(h = 0, col = "red", lty = 2)
   abline(h = -0.25,lty = 2)
   #mtext(text = c("0.075%", "0.73%", "3.3%"), side = 3, at = c(-0.0002, 0.005, 0.02))
   mtext("A",side=3,cex=1.5,adj=1)
##@ Lambda = 1
 curve(missy.u(x, lambdaT = 0.01, lambdaE = 1),0,0.02, ylim = c(-0.5,0.01), lty = 2, bty = "L", ylab = "relative error", xlab = "fraction misclassificied droplets" )      # 1%
   #polygon(x = c(-0.01, -0.01, 0.00024979, 0.00024979), y = c(-0.9, 0.9, 0.9, -0.9), col = rgb(241,  17,  39, maxColorValue = 255, alpha = 0.3 * 255), border = NA)
   #polygon(x = c(0.00024979, 0.00024979, 0.0024783, 0.00247836), y = c(-0.9, 0.9, 0.9, -0.9), col = rgb(255, 163,  41,, maxColorValue = 255, alpha = 0.3 * 255), border = NA)
   #polygon(x = c(0.0024783, 0.0024783, 0.011965, 0.011965), y = c(-0.9, 0.9, 0.9, -0.9), col = rgb(139, 205, 255, maxColorValue = 255, alpha = 0.3 * 255), border = NA)
   curve(missy.u(x, lambdaT = 0.001, lambdaE = 1),0,0.1, lty = 3, add = T)   # 0.1%
   curve(missy.u(x, lambdaT = 0.05, lambdaE = 1),0,0.1, lty = 1, add = T)    # 5%
   #legend(0.045, -0.025, legend = c("5%", "1%", "0.1%"), fill = spectral[c(1, 3, 9)])
   abline(h = 0, col = "red", lty = 2)
   abline(h = -0.25,lty = 2)
   #mtext(text = c("0.025%", "0.25%", "1.2%"), side = 3, at = c(-0.0002, 0.005, 0.02))
   mtext("B",side=3,cex=1.5,adj=1)

 ################################################################################
 ## Lambda quantification limit simulation
 ################################################################################

 ## we can set a lower (and upper) limit for quantification by looking for the lowest nr of copies that results in less than 25% error in 95% of the cases
  # we can do this for various nrs of repeats (assuming their average value is taken as the final estimate

#the simulation function
#WARNING running 10K bootstraps (n.boot) will eat up all the available memory (8 gigs)
#p = fraction of compartmentalisation, dVol=droplet volume in nanoliter, sVol=sample volume in microliter
boot.quant <- function(l, reps = 0, drops = 20000, n.boot = 2000){
  #create output vector
  rel.bias <- vector("numeric", length = n.boot)
  #analyse the experiments
  for(i in 1:n.boot){
  drp <- rpois(n = drops, lambda = l)
  #count positives and calculate the chance on a positive
  pos.drop <- length(which(drp > 0))
    if(reps > 0){
      for(j in 1:reps){
      repr <- rpois(n = drops, lambda = l)
      pos.drop <- append(pos.drop, length(which(repr > 0)))
      }
    }
  prob.pos <- pos.drop/drops
  #calculate the lambda hats
  lambda.hat <- -log(1-prob.pos)
  if(reps > 0){lambda.hat <- mean(lambda.hat[is.finite(lambda.hat)])}
  #calculate relative bias on the ratio
  rel.bias[i] <- (lambda.hat - l)/l
  rel.bias[is.nan(rel.bias)] <- 0.99
  }
  #check which fraction of the bootstraps has more than 25% bias
  percent.25bias <- length(which(abs(rel.bias) >= 0.25))/n.boot
  return(percent.25bias)
  }


## ACTUAL run commando!
# lets run this thing on a range of lambda values.
# we have higher density of values on the lower and higher end
  lembs <- c(10^seq(from = log10(0.001), to = log10(0.05), length = 75),
             seq(from = 7.000, to = 10.0, length = 75))
#takes about an hour to run
  percs <-              sapply(lembs, boot.quant, reps = 0)
  percs <- rbind(percs, sapply(lembs, boot.quant, reps = 1))
  percs <- rbind(percs, sapply(lembs, boot.quant, reps = 2))
  percs <- rbind(percs, sapply(lembs, boot.quant, reps = 3))

 #we do the same for the fluidigm case
  lambs <- c(10^seq(from = log10(0.01), to = log10(0.75), length = 75),
             seq(from = 2.00, to = 7.00, length = 75))
#takes only minutes to run
  parcs <-              sapply(lambs, boot.quant, reps = 0, drops = 765)
  parcs <- rbind(parcs, sapply(lambs, boot.quant, reps = 1, drops = 765))
  parcs <- rbind(parcs, sapply(lambs, boot.quant, reps = 2, drops = 765))
  parcs <- rbind(parcs, sapply(lambs, boot.quant, reps = 3, drops = 765))


 #find the position of the limits
  lims <- apply(percs, 1, function(v){lowerlim <- lembs[which.min((v[1:75] - 0.05)^2)]
                                      upperlim <- lembs[75 + which.min((v[76:150] - 0.05)^2)]
                                      return(c(lowerlim, upperlim))})
  loms <- apply(parcs, 1, function(v){lowerlim <- lambs[which.min((v[1:75] - 0.05)^2)]
                                      upperlim <- lambs[75 + which.min((v[76:150] - 0.05)^2)]
                                      return(c(lowerlim, upperlim))})

 #let's make some plots

 x11(14, 7)
 par(mfrow = c(1, 2))
 #20K comparts, lower end
  plot(percs[1, 1:75]~lembs[1:75], log = "x", type = "l", bty = "L", xlab = "lambda", ylab = "fraction >25% bias")
    lines(smooth.spline(y = percs[1, 1:75], x = lembs[1:75], df = 25),col="blue")
  lines(percs[2, 1:75]~lembs[1:75])
    lines(smooth.spline(y = percs[2, 1:75], x = lembs[1:75], df = 25),col="blue")
  lines(percs[3, 1:75]~lembs[1:75])
    lines(smooth.spline(y = percs[3, 1:75], x = lembs[1:75], df = 25),col="blue")
  lines(percs[4, 1:75]~lembs[1:75])
    lines(smooth.spline(y = percs[4, 1:75], x = lembs[1:75], df = 25),col="blue")
  abline(h = 0.05, lty = 2)
  #20K comparts, higher end
  plot(percs[1, 76:150]~lembs[76:150], type = "l", bty = "L", xlab = "lambda", ylab = "fraction >25% bias")
    lines(smooth.spline(y=percs[1, 76:150], x = lembs[76:150]),col="blue")
  lines(percs[2, 76:150]~lembs[76:150])
    lines(smooth.spline(y=percs[2, 76:150], x = lembs[76:150]),col="blue")
  lines(percs[3, 76:150]~lembs[76:150])
    lines(smooth.spline(y=percs[3, 76:150], x = lembs[76:150]),col="blue")
  lines(percs[4, 76:150]~lembs[76:150])
    lines(smooth.spline(y=percs[4, 76:150], x = lembs[76:150]),col="blue")
  abline(h = 0.05, lty = 2)

 x11(14, 7)
 par(mfrow = c(1, 2))
 #765 comparts, lower end
  plot(parcs[1, 1:75]~lambs[1:75], log = "x", type = "l", bty = "L", xlab = "lambda", ylab = "fraction >25% bias")
  lines(parcs[2, 1:75]~lambs[1:75])
  lines(parcs[3, 1:75]~lambs[1:75])
  lines(parcs[4, 1:75]~lambs[1:75])
  abline(h = 0.05, lty = 2)
  #756 comparts, higher end
  plot(parcs[1, 76:150]~lambs[76:150], type = "l", bty = "L", xlab = "lambda", ylab = "fraction >25% bias")
  lines(parcs[2, 76:150]~lambs[76:150])
  lines(parcs[3, 76:150]~lambs[76:150])
  lines(parcs[4, 76:150]~lambs[76:150])
  abline(h = 0.05, lty = 2)

 ################################################################################
 ## Compartmentalization simulation
 ################################################################################
################################################################################
## Compartmentalization
################################################################################

 ## we simulate (parametric boostrap) 10 000 reactions at a certain percentage, a certain lambda, and a certain percent of comparting.
  # We then calculate the bias vis-a-vis the set values for each bootstrap. Next, we inspect which bootstraps have a bias of 25% or more (either pos or neg bias).
  # Thus we obtain the fraction of boostraps for which there is too much bias. We set the limit at 5% (i.e. ~ 95% chance to have less than 25% bias)

#the simulation function
boot.compart <- function(p, lambdaT = 0.03, lambdaE = 3, dVol = 0.85, sVol = 20, n.boot = 10000){  #p = fraction of compartmentalisation, dVol=droplet volume in nanoliter, sVol=sample volume in microliter
  n.max <- sVol/(dVol * 0.001) #for comparison, with the standard values this yields about 23530 droplets, meaning that 20K drops represnts 85% compartmentalization
  n <- n.max * p
  #create vector
  rel.bias <- vector("numeric", length = n.boot)
  for(i in 1:n.boot){
  #generate all the possible droplets
  T.all.drop <- rpois(n.max, lambda = lambdaT)
  E.all.drop <- rpois(n.max, lambda = lambdaE)
  #sample the droplets
  T.drop <- sample(T.all.drop, size = n)
  E.drop <- sample(E.all.drop, size = n)
  #split count positives and calculate the chance on a positive
  T.pos.drop <- length(which(T.drop > 0))
  T.prob.pos <- T.pos.drop/n
  E.pos.drop <- length(which(E.drop > 0))
  E.prob.pos <- E.pos.drop/n
  #calculate the lambda hats
  lambdaT.hat <- -log(1-T.prob.pos)
  lambdaE.hat <- -log(1-E.prob.pos)
  #calculate relative bias on the ratio
  rel.bias[i] <- (lambdaT.hat/lambdaE.hat - lambdaT/lambdaE)/(lambdaT/lambdaE)
  }
  #check which fraction of the bootstraps has more than 25% bias
  percent.25bias <- length(which(abs(rel.bias) >= 0.25))/n.boot
  return(percent.25bias)
  }

  #ok let's produce the data for 3 percentages and for 2 lambda cases
  c.frax <- c(0.1, 0.15, 0.2, 0.25, 0.3, 0.35, 0.4, 0.45, 0.5, 0.55, 0.6, 0.65, 0.7, 0.75)
  #lambda 3
  lam3 <-             sapply(c.frax, boot.compart, lambdaT =  0.03, lambdaE = 3)     # 1%
  lam3 <- rbind(lam3, sapply(c.frax, boot.compart, lambdaT = 0.015, lambdaE = 3))    # 0.5%
  lam3 <- rbind(lam3, sapply(c.frax, boot.compart, lambdaT = 0.003, lambdaE = 3))    # 0.1%
  #lambda 1
  lam1 <-             sapply(c.frax, boot.compart, lambdaT =  0.01, lambdaE = 1)     # 1%
  lam1 <- rbind(lam1, sapply(c.frax, boot.compart, lambdaT = 0.005, lambdaE = 1))    # 0.5%
  lam1 <- rbind(lam1, sapply(c.frax, boot.compart, lambdaT = 0.001, lambdaE = 1))    # 0.1%
  #lambda 0.65
  lam06 <-             sapply(c.frax, boot.compart, lambdaT =  0.0065, lambdaE = 0.65)     # 1%
  lam06 <- rbind(lam06, sapply(c.frax, boot.compart, lambdaT = 0.00325, lambdaE = 0.65))    # 0.5%
  lam06 <- rbind(lam06, sapply(c.frax, boot.compart, lambdaT = 0.00065, lambdaE = 0.65))    # 0.1%


  if(isTRUE(makey)){ #Ratio
    postscript(file="comparting.eps",width=14,height=7,horizontal=FALSE,paper="special")
    }else{
    x11(14, 7)
    }
par(mfrow = c(1, 2)) # plots for two cases of lambda
 plot(lam3[1, ] ~ c.frax, type = "l", bty = "L", ylim = c(0, 0.55), col = spectral[3],
     xlab = "fraction of sample compartmentalized", ylab = "fraction of samples with |bias| > 25%")   # 1%
 polygon(x = c(c.frax[1],c.frax), y = c(0,lam3[1, ]), col = spectral[3], border = NA)
 polygon(x = c(c.frax, rev(c.frax)) , y = c(lam3[2, ], rev(lam3[1, ])), col = spectral[1], border = NA) # 0.5%
 polygon(x = c(c.frax, rev(c.frax)) , y = c(lam3[3, ], rev(lam3[2, ])), col = spectral[8], border = NA) # 0.1%
 #lines(y = lam3[2, ], x = c.frax, col = spectral[1])    # 0.5%
 #lines(y = lam3[3, ], x = c.frax, col = spectral[9])    # 0.1%
 abline(h = 0.05, lty = 2)
 mtext("A",side=3,cex=1.5,adj=1)
 plot(lam1[1, ] ~ c.frax, type = "l", bty = "L", ylim = c(0, 0.55), col = spectral[3],
     xlab = "fraction of sample compartmentalized", ylab = "fraction of samples with |bias| > 25%")   # 1%
 polygon(x = c(c.frax[1],c.frax), y = c(0,lam1[1, ]), col = spectral[3], border = NA)
 polygon(x = c(c.frax, rev(c.frax)) , y = c(lam1[2, ], rev(lam1[1, ])), col = spectral[1], border = NA) # 0.5%
 polygon(x = c(c.frax, rev(c.frax)) , y = c(lam1[3, ], rev(lam1[2, ])), col = spectral[8], border = NA) # 0.1%
# lines(y = lam1[2, ], x = c.frax, col = spectral[1])    # 0.5%
# lines(y = lam1[3, ], x = c.frax, col = spectral[9])    # 0.1%
 abline(h = 0.05, lty = 2)
 mtext("B",side=3,cex=1.5,adj=1)
  if(isTRUE(makey)){dev.off()}
